# Supplementary material for: Effectiveness and Tolerability of Ectoin® Mouth and Throat Spray Althaea Honey (ERS09) for Sore Throat due to Acute Pharyngitis and Dry Cough: A Multicentre, Actively Controlled, Open Label Study in Germany
Source: J Clin Med. 2023 Sep 7;12(18):5813. doi: 10.3390/jcm12185813 (PMC10531782; doi:10.3390/jcm12185813)
Supplement: Supplementary file 1 [file jcm-12-05813-s001.zip]

Archive with 1 entries (1 files):
- jcm-2530947-supplementary.pdf
